# Supplementary material for: Genomic epidemiology of clinical Campylobacter spp. at a single health trust site
Source: Microb Genom. 2018 Oct 11;4(10):e000227. doi: 10.1099/mgen.0.000227 (PMC6249439; doi:10.1099/mgen.0.000227)
Supplement: Supplementary File 1 [file mgen-4-227-s001.xlsx]

## Sheet: Table S1
Isolate Pair	Locus	Alias*	Residue	Base			Amino Acid			Mapping Quality†	Coverage Depth
				Ref		Alt	Ref		Alt
2-5/2-10 (n=1)	Cj1341c	CAMP1257	406	T	→	A	Asp	→	Val	240	9
4-69/4-67 (n=5)	Cj0488	CAMP0450	15	T	→	A	Lys	→	Ile	733	22
	Cj1152c	CAMP1071	13	T	→	A	Asp		Val	428	13
	Cj0654c	CAMP1630	360	C	→	A	Arg		Cys	245	10
	Cj1143	CAMP1064	187	A	→	T	Asn		Lys	856	26
	Hypothetical	CAMP1981	300	C	→	T	Met		Ile	583	19
2-1/1-79 (n=7)	Intergenic	N/A	N/A	A	→	G				1220	40
	Hypothetical	CAMP1906	22	C	→	A	Ser	→	Tyr	1290	41
	Cj0411	CAMP0376	613	T	→	G	Lys	→	Gln	881	27
	Cj1648	CAMP1544	146	T	→	A	Leu	→	Gln	2069	64
	Cj0305c	CAMP0271	186	C	→	T	Phe	→	Phe	871	27
	Intergenic	N/A	N/A	G	→	A	N/A	→	N/A	1466	46
	Cj0690c	CAMP0636	264	G	→	A	Leu	→	Leu	1161	36
9-71/9-46 (n=11)	Cj0461c	CAMP0423	269	C	→	T	Gly		Gly	2846	89
	Cj0553	CAMP0512	218	T	→	C	Val		Ala	4152	126
	Cj0578c	CAMP0536	118	C	→	T	Gly		Gly	5215	173
	Cj0676	CAMP1631	55	T	→	C	Cys		Cys	2764	86
	Intergenic	N/A	N/A	C	→	T				1065	33
	Cj0924c	CAMP0850	169	C	→	T	Ser		Asn	1910	60
	Cj0005c	CAMP0005	392	C	→	G	Gly		Ala	4803	149
	Cj0005c	CAMP0005	311	C	→	T	Glu		Lys	4648	140
	Hypothetical	CAMP1858	198	G	→	A	Met		Ile	1341	42
	Cj1045c	CAMP0968	229	T	→	C	Ile		Val	9141	279
	Cj1318	CAMP1236	169	T	→	A	Ala		Ala	231	9
4-52/4-51 (n=15)	Intergenic	N/A	N/A	A	→	T				631	19
	Cj1179c	CAMP1098	250	T	→	A	His		Gln	578	18
	Cj0712	CAMP0658	90	C	→	T	Ala		Thr	251	8
	Intergenic	N/A	N/A	C	→	T				299	9
	Cj1550c	CAMP1450	82	C	→	A	His		Asn	529	16
	Cj1623	CAMP1519	120	T	→	C	Tyr		Tyr	266	9
	Cj0380c	CAMP0345	626	T	→	C	Leu		Ser	351	11
	Cj0997	CAMP0920	91	C	→	A	Val		Phe	268	9
	Cj1365c	CAMP1281	2563	C	→	T	Glu		Lys	295	9
	Cj0362	CAMP0327	332	A	→	C	Phe		Cys	806	24
	Cj1333	CAMP1250	106	A	→	T	Ile		Phe	244	8
	Cj1314c	CAMP1232	566	A	→	T	Ile		Asn	1048	32
	Intergenic	N/A	N/A	T	→	A				213	9
	Hypothetical	N/A	292	A	→	G	Arg		Gly	346	11
	Cj0690c	CAMP0636	476	T	→	A	Ile		Lys	927	28

## Sheet: Table S2
Isolate Pair*	Locus	Alias†	Mapping‡	wgMLST§
2-5/2-10 (SNPs = 1) (Days = 1)	Cj0045c	CAMP0044		✓
	Cj1338c	CAMP1254		✓
	Cj1339c	CAMP1255		✓
	Cj1341c	CAMP1257	✓
4-69/4-67 (SNPs = 5) (Days = 4)	Hypothetical	BACT000053		✓
	Cj0335	CAMP0301		✓
	Cj0375	CAMP0340		✓
	Cj0396c	CAMP0361		✓
	Cj0401	CAMP0366		✓
	Cj0488	CAMP0450	✓
	Cj0634	CAMP0591		✓
	Cj0691	CAMP0637		✓
	Cj0692c	CAMP0638		✓
	Cj0773c	CAMP0708		✓
	Cj0791c	CAMP0726		✓
	Cj0816	CAMP0751		✓
	Cj0880c	CAMP0808		✓
	Cj0896c	CAMP0823		✓
	Cj0944c	CAMP0870		✓
	Cj0945c	CAMP0871		✓
	Cj0946	CAMP0872		✓
	Cj1055c	CAMP0978		✓
	Cj1143	CAMP1064	✓
	Cj1152c	CAMP1071	✓	✓
	Cj1325	CAMP1243		✓
	Cj1340c	CAMP1256		✓
	Cj1341c	CAMP1257		✓
	Cj1422c	CAMP1333		✓
	Cj1434c	CAMP1345		✓
	Cj1437c	CAMP1348		✓
	Cj1448c	CAMP1358		✓
	Cj1452	CAMP1362		✓
	Cj1486c	CAMP1394		✓
	Cj1538c	CAMP1438		✓
	Cj1563c	CAMP1459		✓
	Cj0654c	CAMP1630	✓
	Cj1696c	CAMP1845		✓
	Hypothetical	CAMP1981	✓
	Cj1338c	CAMP1254		✓
	Cj1339c	CAMP1255		✓
2-1/1-79 (SNPs=11) (Days = 1)	Cj0019c	CAMP0019		✓
	Cj0038c	CAMP0037		✓
	Cj0170	CAMP0157		✓
	Cj0275	CAMP0245		✓
	Cj0305c	CAMP0271	✓	✓
	Cj0411	CAMP0376	✓	✓
	Cj0487	CAMP0449		✓
	Cj0603c	CAMP0561		✓
	Cj0604	CAMP0562		✓
	Cj0617	CAMP0575		✓
	Cj0638c	CAMP0595		✓
	Cj0690c	CAMP0636	✓
	Cj1095	CAMP1016		✓
	Cj1237c	CAMP1156		✓
	Cj1305c	CAMP1223		✓
	Cj1306c	CAMP1224		✓
	Cj1338c	CAMP1254		✓
	Cj1339c	CAMP1255		✓
	Cj1491c	CAMP1399		✓
	Cj1620c	CAMP1516		✓
	Cj1648	CAMP1544	✓
	Hypothetical	CAMP1656		✓
	Hypothetical	CAMP1906	✓
	Intergenic	N/A	✓
	Intergenic	N/A	✓
9-71/9-46 (SNPs = 11) (Days = 10)	Hypothetical	BACT000047		✓
	Hypothetical	BACT000062		✓
	Cj0005c	CAMP0005	✓	✓
	Cj0461c	CAMP0423	✓	✓
	Cj0553	CAMP0512	✓	✓
	Cj0578c	CAMP0536	✓	✓
	Cj0617	CAMP0575		✓
	Cj0677	CAMP0624		✓
	Cj0685c	CAMP0631		✓
	Cj0924c	CAMP0850	✓	✓
	Cj1045c	CAMP0968	✓	✓
	Cj1305c	CAMP1223		✓
	Cj1306c	CAMP1224		✓
	Cj1310c	CAMP1228		✓
	Cj1318	CAMP1236	✓
	Cj1341c	CAMP1257		✓
	Cj0676	CAMP1631	✓	✓
	Hypothetical	CAMP1858	✓
	Intergenic	N/A	✓
4-52/4-51 (SNPs = 15) (Days = 2)	Cj0131	CAMP0119		✓
	Cj0177	CAMP0163		✓
	Cj0282c	CAMP0251		✓
	Cj0362	CAMP0327	✓
	Cj0380c	CAMP0345	✓
	Cj0418c	CAMP0383		✓
	Cj0690c	CAMP0636	✓
	Cj0712	CAMP0658	✓	✓
	Cj0997	CAMP0920	✓	✓
	Cj1110c	CAMP1031		✓
	Cj1136	CAMP1057		✓
	Cj1179c	CAMP1098	✓
	Cj1274c	CAMP1193		✓
	Cj1305c	CAMP1223		✓
	Cj1306c	CAMP1224		✓
	Cj1310c	CAMP1228		✓
	Cj1314c	CAMP1232	✓
	Cj1333	CAMP1250	✓
	Cj1338c	CAMP1254		✓
	Cj1339c	CAMP1255		✓
	Cj1357c	CAMP1273		✓
	Cj1365c	CAMP1281	✓
	Cj1428c	CAMP1339		✓
	Cj1550c	CAMP1450	✓	✓
	Cj1623	CAMP1519	✓
	Cj1655c	CAMP1551		✓
	Cj1677	CAMP1572		✓
	Intergenic	N/A	✓
	Intergenic	N/A	✓
	Intergenic	N/A	✓
	Hypothetical	N/A	✓
